# Supplementary material for: Coaxial Electrospun Nanofibers of Shikonin and Cresol as Antibacterial Wound Dressing
Source: Pharmaceuticals (Basel). 2025 Oct 30;18(11):1642. doi: 10.3390/ph18111642 (PMC12655277; doi:10.3390/ph18111642)
Supplement: Supplementary file 1 [file pharmaceuticals-18-01642-s001.zip]

Archive with 1 entries (1 files):
- pharmaceuticals-3838571-supplementary.pdf
